# Supplementary material for: Missense Mutations in the KAT Domain of CREBBP Gene in Patients with Follicular Lymphoma: Implications for Differential Diagnosis and Prognosis
Source: Int J Mol Sci. 2025 Jul 18;26(14):6913. doi: 10.3390/ijms26146913 (PMC12296051; doi:10.3390/ijms26146913)
Supplement: Supplementary file 1 [file ijms-26-06913-s001.zip]

Archive with 1 entries (1 files):
- ijms-3722294-supplementary.xlsx
