# Supplementary material for: Missense Mutations in the KAT Domain of CREBBP Gene in Patients with Follicular Lymphoma: Implications for Differential Diagnosis and Prognosis
Source: Int J Mol Sci. 2025 Jul 18;26(14):6913. doi: 10.3390/ijms26146913 (PMC12296051; doi:10.3390/ijms26146913)
Supplement: Supplementary file 1 [file ijms-26-06913-s001.zip › ijms-3722294-supplementary.xlsx]

## Sheet: List of coding variants
Number of variants	Variants (NM_004380)	Type	ACMG Guidelines	ClinGen-CGC-VICC Guidelines
6	p.S1680del	inframe deletion	Pathogenic	Likely Oncogenic
2	p.R1446C	missense	Pathogenic	Likely Oncogenic
2	p.D1435N	missense	Pathogenic	Moderate Oncogenic Support
2	p.S1436N	missense	Pathogenic	Moderate Oncogenic Support
2	p.R1446H	missense	Pathogenic	Likely Oncogenic
2	p.Y1503F	missense	Pathogenic	Likely Oncogenic
2	p.F1484V	missense	Likely Pathogenic	Moderate Oncogenic Support
2	p.L1507P	missense	Likely Pathogenic	Moderate Oncogenic Support
1	p.I1437F	missense	Likely Pathogenic	Moderate Oncogenic Support
1	p.I1431S	missense	Likely Pathogenic	Moderate Oncogenic Support
1	p.S1436R	missense	Likely Pathogenic	Moderate Oncogenic Support
1	p.I1483F	missense	Likely Pathogenic	Moderate Oncogenic Support
1	p.P1475R	missense	Likely Pathogenic	Moderate Oncogenic Support
1	p.P1476L	missense	Likely Pathogenic	Moderate Oncogenic Support
1	p.W1502C	missense	Likely Pathogenic	Likely Oncogenic
1	p.W1502R	missense	Likely Pathogenic	Likely Oncogenic
1	p.Y1503N	missense	Pathogenic	Moderate Oncogenic Support
1	p.Y1539D	missense	Likely Pathogenic	Low Oncogenic Support
1	p.D1481_D1490del	inframe deletion	Likely Pathogenic	Likely Oncogenic
1	p.D1435E	missense	Likely Pathogeniс	Moderate Oncogenic Support
1	p.L1549*	nonsense	Pathogenic	Likely Oncogenic
1	p.Q1491_K1492delinsLQ	inframe indel	VUS	Low Oncogenic Support
1	p.D1435V	missense	Likely Pathogeniс	Moderate Oncogenic Support
1	p.G1287Vfs*27	frameshift insertion	Pathogenic	Low Oncogenic Support
1	p.S1436_I1437delinsRT	inframe indel	VUS	Low Oncogenic Support
1	p.S1687P	missense	VUS	Moderate Oncogenic Support
KAT DOMAIN (1342-1649 amino acids)

## Sheet: 14-18+
Sample	# of patient	Variant	VAF	Type
Blood	1	CREBBP:NM_004380:exon27:c.4441_4470del:p.D1481_D1490del	0.6526	inframe deletion
Lymph node (FFPE)	2	CREBBP:NM_004380:exon26:c.A4304T:p.D1435V	0.0972	missense
Lymph node (FFPE)	2	CREBBP:NM_004380:c.3915-24C>T	0.5055	intronic	The risk for the variant to alter splicing (SPiP predictor results)
Lymph node	3	CREBBP:NM_004380:exon26:c.A4309T:p.I1437F	0.2882	missense
Lymph node (FFPE)	4	CREBBP:NM_004380:exon26:c.C4336T:p.R1446C	0.5834	missense
Bone marrow	5	CREBBP:NM_004380:exon26:c.G4303A:p.D1435N	0.0492	missense
Lymph node	6	CREBBP:NM_004380:exon26:c.G4303A:p.D1435N	0.1743	missense
Lymph node	6	CREBBP:NM_004380:exon22:c.3859_3860insTG:p.G1287Vfs*27	0.1364	frameshift insertion
Lymph node	7	CREBBP:NM_004380:exon26:c.G4307A:p.S1436N	0.1186	missense
Lymph node	8	CREBBP:NM_004380:exon26:c.G4307A:p.S1436N	0.6024	missense
Bone marrow	9	CREBBP:NM_004380:exon26:c.G4337A:p.R1446H	0.032	missense
Lymph node	10	CREBBP:NM_004380:exon26:c.G4337A:p.R1446H	0.6071	missense
Lymph node	11	CREBBP:NM_004380:exon26:c.T4292G:p.I1431S	0.6842	missense
Lymph node (FFPE)	12	CREBBP:NM_004380:exon26:c.T4308A:p.S1436R	0.2599	missense
Lymph node (FFPE)	13	CREBBP:NM_004380:exon27:c.A4447T:p.I1483F	0.2078	missense
Lymph node	14	CREBBP:NM_004380:exon27:c.A4508T:p.Y1503F	0.4155	missense
Lymph node	14	CREBBP:NM_004380:exon26:c.C4336T:p.R1446C	0.3957	missense
Gastric tissue	15	CREBBP:NM_004380:exon27:c.A4508T:p.Y1503F	0.3036	missense
Lymph node	16	CREBBP:NM_004380:exon27:c.4472_4474delinsTAC:p.Q1491_K1492delinsLQ	0.5168	inframe indel
Lymph node	17	CREBBP:NM_004380:exon27:c.C4424G:p.P1475R	0.3248	missense
Lymph node	18	CREBBP:NM_004380:exon27:c.C4427T:p.P1476L	0.3868	missense
Blood	19	CREBBP:NM_004380:exon27:c.G4506T:p.W1502C	0.2579	missense
Lymph node	20	CREBBP:NM_004380:exon27:c.T4450G:p.F1484V	0.2719	missense
Bone marrow	21	CREBBP:NM_004380:exon27:c.T4450G:p.F1484V	0.381	missense
Bone marrow	22	CREBBP:NM_004380:exon27:c.T4504A:p.W1502R	0.0432	missense
Blood	23	CREBBP:NM_004380:exon27:c.T4507A:p.Y1503N	0.3108	missense
Blood	23	CREBBP:NM_004380:exon26:c.T4305G:p.D1435E	0.3078	missense
Lymph node	24	CREBBP:NM_004380:exon27:c.T4520C:p.L1507P	0.3237	missense
Lymph node	25	CREBBP:NM_004380:exon27:c.T4520C:p.L1507P	0.6548	missense
Lymph node	26	CREBBP:NM_004380:exon28:c.T4615G:p.Y1539D	0.6215	missense
Lymph node (FFPE)	27	CREBBP:NM_004380:exon30:c.5039_5041del:p.S1680del	0.4932	inframe deletion
Lymph node	28	CREBBP:NM_004380:exon30:c.5039_5041del:p.S1680del	0.3351	inframe deletion
Bone marrow	29	CREBBP:NM_004380:exon30:c.5039_5041del:p.S1680del	0.0703	inframe deletion
Lymph node	30	CREBBP:NM_004380:exon30:c.5039_5041del:p.S1680del	0.4967	inframe deletion
Lymph node	31	CREBBP:NM_004380:exon30:c.5039_5041del:p.S1680del	0.6611	inframe deletion
Blood	32	CREBBP:NM_004380:exon30:c.5039_5041del:p.S1680del	0.4323	inframe deletion
Blood	32	CREBBP:NM_004380:exon28:c.4646delT:p.L1549*	0.0569	nonsense

## Sheet: 14-18-
Sample	# of patient	Variant	VAF	Type
Lymph node	1	CREBBP:NM_004380:exon26:c.4308_4310delinsAAC:p.S1436_I1437delinsRT	0.4004	inframe indel
Lymph node (FFPE)	2	CREBBP:NM_004380:exon30:c.T5059C:p.S1687P	0.418	missense
